# Supplementary material for: Green gentrification in European and North American cities
Source: Nat Commun. 2022 Jul 2;13:3816. doi: 10.1038/s41467-022-31572-1 (PMC9250502; doi:10.1038/s41467-022-31572-1)
Supplement: Supplementary file 4 — Supplementary Data [file 41467_2022_31572_MOESM4_ESM.xlsx]

## Sheet: Sheet1
SUPPLEMENTARY DATA
4.2 MODEL RESULTS
* The value of p corresponds to the probability that the parameter is greater than 0 and so, large values imply relevant positive effects while small values imply relevant negative effects.
1. Amsterdam – No clear indication of green gentrification
	Hypothesis 1 - Composite gentrification score for the tract for time period 2 (second earliest period, roughly representative of changes in the 2000s)
	Summary of the posterior distribution for the fixed effects - (final spatial model).
		Variable description	mean	sd	0.025quant	0.5quant	0.975quant	mode	p*
	(Intercept)		0.161456	0.011030	0.139674	0.161455	0.183209	0.161456
	CH_GSAB_PRE2	Total green space area, roughly 2000s	-0.798752	0.571915	-1928078	-0.798776	0.329170	-0.798772	0.0795
	Hypothesis 3 - Composite gentrification score for the tract for time period 3 (most recent period, roughly representative of changes in the 2010s).
	Summary of the posterior distribution for the fixed effects - (final spatial model).
		Variable description	mean	sd	0.025quant	0.5quant	0.975quant	mode	p
	(Intercept)		0.0487	0.0064	0.0362	0.0487	0.0614	0.0487
	CH_GSAB_PRE3	Total green space area, roughly 2010s	-0.3389	0.3970	-11019	-0.3452	0.4625	-0.3566	0.191
	Hypothesis 2 Composite gentrification score for the tract beginning the first year of time period 2 and ending the last year of time period 3
	Summary of the posterior distribution for the fixed effects - (final spatial model).
		Variable description	mean	sd	0.025quant	0.5quant	0.975quant	mode	p
	(Intercept)		0.071490	0.006829	0.058068	0.071484	0.084928	0.071473
	CH_GSAB_PRE2	Total green space area, roughly 2000s	-0.402441	0.380795	-1142372	-0.405810	0.357121	-0.411661	0.1423
2. Atlanta – Sustained green gentrification throughout the study period
	Hypothesis 1 - Composite gentrification score for the tract for time period 2 (second earliest period, roughly representative of changes in the 2000s)
	Summary of the posterior distribution for the fixed effects - (final spatial model).
		Variable description	mean	sd	0.025quant	0.5quant	0.975quant	mode	p
	(Intercept)		0.2444	0.0098	0.2250	0.2444	0.2638	0.2444
	CH_GSAB_PRE2	Total green space area, roughly 2000s	56592	50842	-44410	56654	157116	56788	0.8704
	CENTER	Distance to city center from the centroid of the tract	-0.0047	0.0005	-0.0057	-0.0047	-0.0036	-0.0047	0.0000
	Hypothesis 3 - Composite gentrification score for the tract for time period 3 (most recent period, roughly representative of changes in the 2010s).
	Summary of the posterior distribution for the fixed effects - (final spatial model).
		Variable description	mean	sd	0.025quant	0.5quant	0.975quant	mode	p
	(Intercept)		0.2314	0.0148	0.2023	0.2314	0.2605	0.2314
	CH_GSAB_PRE3	Total green space area, roughly 2010s	150377	66387	19500	150450	280699	150608	0.9876
	CENTER	Distance to city center from the centroid of the tract	-0.0039	0.0008	-0.0055	-0.0039	-0.0023	-0.0039	0.0000
	Hypothesis 2 Composite gentrification score for the tract beginning the first year of time period 2 and ending the last year of time period 3
	Summary of the posterior distribution for the fixed effects - (final spatial model).
		Variable description	mean	sd	0.025quant	0.5quant	0.975quant	mode	p
	(Intercept)		0.1841	0.0057	0.1728	0.1841	0.1955	0.1841
	CH_GSAB_PRE2	Total green space area, roughly 2000s	25258	29557	-34246	25279	84639	25322	0.8158
	CENTER	Distance to city center from the centroid of the tract	-0.0045	0.0003	-0.0051	-0.0045	-0.0039	-0.0045	0.0000
3. Austin – Green gentrification only in the later period
	Hypothesis 1 - Composite gentrification score for the tract for time period 2 (second earliest period, roughly representative of changes in the 2000s)
	Summary of the posterior distribution for the fixed effects.
		Variable description	mean	sd	0.025quant	0.5quant	0.975quant	mode	p
	(Intercept)		0.185804	0.006321	0.173213	0.185804	0.198375	0.185805
	CH_GSAB_PRE2	Total green space area, roughly 2000s	-5857736	1094680	-8036963	-5858195	-3679530	-5859011	0
	PRE_1990_GREEN	Prior green coverage (in 1990)	0.492803	0.055858	0.381528	0.492807	0.603870	0.492822	1
	TRACTDENSITY_2010	People per square kilometer in the tract in the year 2010	-0.000024	0.000004	-0.000031	-0.000024	-0.000017	-0.000024	0
	Hypothesis 3 - Composite gentrification score for the tract for time period 3 (most recent period, roughly representative of changes in the 2010s).
	Summary of the posterior distribution for the fixed effects.
		Variable description	mean	sd	0.025quant	0.5quant	0.975quant	mode	p
	(Intercept)		0.2072	0.0141	0.1794	0.2072	0.2349	0.2072
	CH_GSAB_PRE3	Total green space area, roughly 2010s	128320	68922	-0.7393	128370	263624	128481	0.9682
	CENTER	Distance to city center from the centroid of the tract	-0.0025	0.0006	-0.0036	-0.0025	-0.0014	-0.0025	0.0000
	Hypothesis 2 Composite gentrification score for the tract beginning the first year of time period 2 and ending the last year of time period 3
	Summary of the posterior distribution for the fixed effects.
		Variable description	mean	sd	0.025quant	0.5quant	0.975quant	mode	p
	(Intercept)		0.145451	0.002298	0.140564	0.145451	0.150334	0.145451
	CH_GSAB_PRE2	Total green space area, roughly 2000s	-6123893	0.201179	-6551222	-6124037	-5695900	-6124088	0
	PRE_1990_GREEN	Prior green coverage (in 1990)	0.420204	0.011027	0.396750	0.420204	0.443631	0.420207	1
	CENTER	Distance to city center from the centroid of the tract	-0.001558	0.000070	-0.001707	-0.001558	-0.001409	-0.001558	0
	TRACTDENSITY_2010	People per square kilometer in the tract in the year 2010	-0.000015	0.000001	-0.000016	-0.000015	-0.000013	-0.000015	0
4. Baltimore – No clear indication of green gentrification
	Hypothesis 1 - Composite gentrification score for the tract for time period 2 (second earliest period, roughly representative of changes in the 2000s)
	Summary of the posterior distribution for the fixed effects - (final spatial model).
		Variable description	mean	sd	0.025quant	0.5quant	0.975quant	mode	p
	(Intercept)		0.3162	0.0212	0.2743	0.3162	0.3581	0.3162
	CH_GSAB_PRE2	Total green space area, roughly 2000s	-17838	26475	-70140	-17842	34411	-17849	0.2452
	CENTER	Distance to city center from the centroid of the tract	-0.0281	0.0037	-0.0354	-0.0281	-0.0208	-0.0281	0.0000
	Hypothesis 3 - Composite gentrification score for the tract for time period 3 (most recent period, roughly representative of changes in the 2010s).
	Summary of the posterior distribution for the fixed effects - (final spatial model).
		Variable description	mean	sd	0.025quant	0.5quant	0.975quant	mode	p
	(Intercept)		0.4390949	0.0467010	0.3470596	0.4390986	0.5310095	0.4391106
	CH_GSAB_PRE3	Total green space area, roughly 2010s	-90294773	41469443	-171930256	-90319985	-0.8612556	-90368745	0.0151826
	DEV_TIME3	New residential buildings, roughly 2010s	56249275	22303820	12291982	56252321	100142161	56260714	0.9935665
	PRE_1990_GREEN	Prior green coverage (in 1990)	0.1243579	0.0478836	0.0300026	0.1243578	0.2186106	0.1243619	0.9947520
	CENTER	Distance to city center from the centroid of the tract	-0.0355439	0.0058792	-0.0471273	-0.0355445	-0.0239699	-0.0355453	0.0000000
	TRACTDENSITY_2010	People per square kilometer in the tract in the year 2010	-0.0000075	0.0000045	-0.0000164	-0.0000075	0.0000014	-0.0000075	0.0485331
	Hypothesis 2 Composite gentrification score for the tract beginning the first year of time period 2 and ending the last year of time period 3
	Summary of the posterior distribution for the fixed effects - (final spatial model).
		Variable description	mean	sd	0.025quant	0.5quant	0.975quant	mode	p
	(Intercept)		0.2836625	0.0200388	0.2429877	0.2836612	0.3243753	0.2836613
	CH_GSAB_PRE2	Total green space area, roughly 2000s	-30652948	14911095	-60896116	-30662900	-0.0338445	-30679091	0.0235943
	NEWTRANSITB_PRE2	Number of public transit stops added, roughly 2000s	-0.2802205	0.0992353	-0.4815998	-0.2802487	-0.0785489	-0.2802871	0.0050191
	DEV_TIME23	New residential buildings, roughly beginning last year of time period 2 and first year of time period 3	57357291	0.8200467	40699871	57362169	74003900	57372126	10000000
	PRE_1990_GREEN	Prior green coverage (in 1990)	0.1083153	0.0185443	0.0706705	0.1083155	0.1459885	0.1083181	0.9999980
	CENTER	Distance to city center from the centroid of the tract	-0.0287397	0.0024387	-0.0336902	-0.0287397	-0.0237854	-0.0287393	0.0000000
	TRACTDENSITY_2010	People per square kilometer in the tract in the year 2010	-0.0000081	0.0000018	-0.0000117	-0.0000081	-0.0000045	-0.0000081	0.0000749
5. Barcelona - Sustained green gentrification throughout the study period with no impact on recent gentrification
	Hypothesis 1 - Composite gentrification score for the tract for time period 2 (second earliest period, roughly representative of changes in the 2000s)
	Summary of the posterior distribution for the fixed effects - (final spatial model).
		Variable description	mean	sd	0.025quant	0.5quant	0.975quant	mode	p
	(Intercept)		0.0560	0.0002	0.0556	0.0560	0.0564	0.0560
	CH_GSAB_PRE2	Total green space area, roughly 2000s	-0.0226	0.0031	-0.0288	-0.0226	-0.0165	-0.0226	0
	NEWTRANSITB_PRE2	Number of public transit stops added, roughly 2000s	-0.0116	0.0003	-0.0121	-0.0116	-0.0111	-0.0116	0
	Hypothesis 3 - Composite gentrification score for the tract for time period 3 (most recent period, roughly representative of changes in the 2010s).
	Summary of the posterior distribution for the fixed effects - (final spatial model).
		Variable description	mean	sd	0.025quant	0.5quant	0.975quant	mode	p
	(Intercept)		0.1343251	0.0009797	0.1323056	0.1343250	0.1363448	0.1343251
	CH_GSAB_PRE3	Total green space area, roughly 2010s	0.4127892	0.0188356	0.3739624	0.4127881	0.4516204	0.4127893	1
	NEWTRANSITB_PRE3	Number of public transit stops added, roughly 2010s	-0.0170054	0.0006993	-0.0184470	-0.0170055	-0.0155637	-0.0170054	0
	DEV_TIME3	New residential buildings, roughly 2010s	0.0669933	0.0024998	0.0618402	0.0669931	0.0721469	0.0669933	1
	CENTER	Distance to city center from the centroid of the tract	-0.0084544	0.0001956	-0.0088577	-0.0084544	-0.0080511	-0.0084544	0
	TRACTDENSITY_2010	People per square kilometer in the tract in the year 2010	-0.0000006	0.0000000	-0.0000006	-0.0000006	-0.0000005	-0.0000006	0
	Hypothesis 2 Composite gentrification score for the tract beginning the first year of time period 2 and ending the last year of time period 3
	Summary of the posterior distribution for the fixed effects.
		Variable description	mean	sd	0.025quant	0.5quant	0.975quant	mode	p
	(Intercept)		0.0375	0.0004	0.0368	0.0375	0.0382	0.0375
	CH_GSAB_PRE2	Total green space area, roughly 2000s	0.0716	0.0032	0.0654	0.0716	0.0778	0.0716	1
	DEV_TIME23	New residential buildings, roughly beginning last year of time period 2 and first year of time period 3	0.0139	0.0005	0.0130	0.0139	0.0149	0.0139	1
	CENTER	Distance to city center from the centroid of the tract	-0.0049	0.0001	-0.0051	-0.0049	-0.0047	-0.0049	0
6. Boston – Sustained green gentrification throughout the study period with no impact on recent gentrification
	Hypothesis 1 - Composite gentrification score for the tract for time period 2 (second earliest period, roughly representative of changes in the 2000s)
	Summary of the posterior distribution for the fixed effects.
		Variable description	mean	sd	0.025quant	0.5quant	0.975quant	mode	p
	(Intercept)		0.181371	0.015920	0.149819	0.181371	0.212873	0.181372
	CH_GSAB_PRE2	Total green space area, roughly 2000s	2937234	1451074	0.060814	2937431	5807766	2938004	0.9772
	CENTER	Distance to city center from the centroid of the tract	-0.008682	0.001731	-0.012113	-0.008682	-0.005256	-0.008682	0.0000
	TRACTDENSITY_2010	People per square kilometer in the tract in the year 2010	-0.000004	0.000001	-0.000006	-0.000004	-0.000002	-0.000004	0.0000
	Hypothesis 3 - Composite gentrification score for the tract for time period 3 (most recent period, roughly representative of changes in the 2010s).
	Summary of the posterior distribution for the fixed effects.
		Variable description	mean	sd	0.025quant	0.5quant	0.975quant	mode	p
	(Intercept)		0.1508	0.0150	0.1213	0.1508	0.1804	0.1508
	CH_GSAB_PRE3	Total green space area, roughly 2010s	-0.5636	10777	-26864	-0.5637	15569	-0.5637	0.2973
	CENTER	Distance to city center from the centroid of the tract	-0.0098	0.0022	-0.0141	-0.0098	-0.0054	-0.0098	0.0000
	Hypothesis 2 Composite gentrification score for the tract beginning the first year of time period 2 and ending the last year of time period 3
	Summary of the posterior distribution for the fixed effects.
		Variable description	mean	sd	0.025quant	0.5quant	0.975quant	mode	p
	(Intercept)		0.094066	0.011299	0.071719	0.094065	0.116383	0.094065
	CH_GSAB_PRE2	Total green space area, roughly 2000s	1847995	0.930031	0.008521	1848015	3684713	1848148	0.9755
	DEV_TIME23	New residential buildings, roughly beginning last year of time period 2 and first year of time period 3	2554708	0.469629	1625859	2554710	3482206	2554761	10000
	CENTER	Distance to city center from the centroid of the tract	-0.006706	0.001151	-0.008982	-0.006706	-0.004432	-0.006706	0.0000
	TRACTDENSITY_2010	People per square kilometer in the tract in the year 2010	-0.000002	0.000001	-0.000003	-0.000002	-0.000001	-0.000002	0.0002
7. Bristol – No clear indicator of green gentrification
	Hypothesis 1 - Composite gentrification score for the tract for time period 2 (second earliest period, roughly representative of changes in the 2000s)
	Summary of the posterior distribution for the fixed effects.
		Variable description	mean	sd	0.025quant	0.5quant	0.975quant	mode	p
	(Intercept)		0.0119	0.0021	0.0079	0.0119	0.0160	0.0119
	CH_GSAB_PRE2	Total green space area, roughly 2000s	-0.5692	0.6953	-19382	-0.5693	0.7984	-0.5692	0.2037
	DEV_TIME2	New residential buildings, roughly 2000s	0.0012	0.0002	0.0008	0.0012	0.0016	0.0012	10000
	Hypothesis 3 - Composite gentrification score for the tract for time period 3 (most recent period, roughly representative of changes in the 2010s).
	Summary of the posterior distribution for the fixed effects.
	The hypothesis H1.1.2b (for model 1.1.2.b) and 1.1.2c (for model 1.1.3.a) were not analyzed because of lack of availability of data in the response variable (GENT_TIME3 and GENT_TIME23, respectively).
	Hypothesis 2 Composite gentrification score for the tract beginning the first year of time period 2 and ending the last year of time period 3
	Summary of the posterior distribution for the fixed effects.
	The hypothesis H1.1.2b (for model 1.1.2.b) and 1.1.2c (for model 1.1.3.a) were not analyzed because of lack of availability of data in the response variable (GENT_TIME3 and GENT_TIME23, respectively).
8. Calgary – No clear indicator of green gentrification
	Hypothesis 1 - Composite gentrification score for the tract for time period 2 (second earliest period, roughly representative of changes in the 2000s)
	Summary of the posterior distribution for the fixed effects.
		Variable description	mean	sd	0.025quant	0.5quant	0.975quant	mode	p
	(Intercept)		0.146194	0.008428	0.129585	0.146193	0.162783	0.146194
	CH_GSAB_PRE2	Total green space area, roughly 2000s	-1468956	0.863102	-3169653	-1468999	0.229893	-1469010	0.044
	Hypothesis 3 - Composite gentrification score for the tract for time period 3 (most recent period, roughly representative of changes in the 2010s).
	Summary of the posterior distribution for the fixed effects.
		Variable description	mean	sd	0.025quant	0.5quant	0.975quant	mode	p
	(Intercept)		0.1702	0.0135	0.1438	0.1702	0.1967	0.1702
	CH_GSAB_PRE3	Total green space area, roughly 2010s	23612	50584	-75839	23614	122949	23623	0.679
	Hypothesis 2 Composite gentrification score for the tract beginning the first year of time period 2 and ending the last year of time period 3
	Summary of the posterior distribution for the fixed effects.
		Variable description	mean	sd	0.025quant	0.5quant	0.975quant	mode	p
	(Intercept)		0.096385	0.005374	0.085796	0.096385	0.106963	0.096385
	CH_GSAB_PRE2	Total green space area, roughly 2000s	-0.686617	0.550386	-1771188	-0.686636	0.396806	-0.686627	0.1042
9. Cleveland– No clear indicator of green gentrification
	Hypothesis 1 - Composite gentrification score for the tract for time period 2 (second earliest period, roughly representative of changes in the 2000s)
	Summary of the posterior distribution for the fixed effects.
		Variable description	mean	sd	0.025quant	0.5quant	0.975quant	mode	p
	(Intercept)		0.144473	0.008294	0.128166	0.144472	0.160764	0.144473	NA
	CH_GSAB_PRE2	Total green space area, roughly 2000s	-1012651	3680636	-8248649	-1012843	6216951	-1012913	0.3896
	NEWTRANSITB_PRE2	Number of public transit stops added, roughly 2000s	0.980696	0.207791	0.572157	0.980690	1388844	0.980696	10000
	DEV_TIME2	New residential buildings, roughly 2000s	0.002431	0.000433	0.001580	0.002431	0.003281	0.002431	10000
	TRACTDENSITY_2010	People per square kilometer in the tract in the year 2010	-0.000011	0.000003	-0.000018	-0.000011	-0.000004	-0.000011	0.0008
	Hypothesis 3 - Composite gentrification score for the tract for time period 3 (most recent period, roughly representative of changes in the 2010s).
	Summary of the posterior distribution for the fixed effects.
		Variable description	mean	sd	0.025quant	0.5quant	0.975quant	mode	p
	(Intercept)		0.284513	0.023202	0.238820	0.284511	0.330164	0.284509
	CH_GSAB_PRE3	Total green space area, roughly 2010s	4708788	11337849	-17625755	4715801	26981008	4731548	0.6610
	DEV_TIME3	New residential buildings, roughly 2010s	0.009317	0.003544	0.002338	0.009317	0.016289	0.009317	0.9953
	CENTER	Distance to city center from the centroid of the tract	-0.005714	0.001178	-0.008034	-0.005714	-0.003397	-0.005714	0.0000
	TRACTDENSITY_2010	People per square kilometer in the tract in the year 2010	-0.000022	0.000006	-0.000034	-0.000022	-0.000011	-0.000022	0.0001
	Hypothesis 2 Composite gentrification score for the tract beginning the first year of time period 2 and ending the last year of time period 3
	Summary of the posterior distribution for the fixed effects.
		Variable description	mean	sd	0.025quant	0.5quant	0.975quant	mode	p
	(Intercept)		0.159444	0.008698	0.142226	0.159444	0.176631	0.159445
	CH_GSAB_PRE2	Total green space area, roughly 2000s	-3701782	1955709	-7571449	-3702331	0.163964	-3703315	0.0297
	NEWTRANSITB_PRE2	Number of public transit stops added, roughly 2000s	0.488620	0.111152	0.268607	0.488616	0.708276	0.488616	10000
	DEV_TIME23	New residential buildings, roughly beginning last year of time period 2 and first year of time period 3	0.002943	0.000329	0.002292	0.002943	0.003593	0.002943	10000
	CENTER	Distance to city center from the centroid of the tract	-0.003811	0.000441	-0.004684	-0.003811	-0.002940	-0.003811	0.0000
	TRACTDENSITY_2010	People per square kilometer in the tract in the year 2010	-0.000015	0.000002	-0.000020	-0.000015	-0.000011	-0.000015	0.0000
10. Copenhagen – Green gentrification only in the later period
	Hypothesis 1 - Composite gentrification score for the tract for time period 2 (second earliest period, roughly representative of changes in the 2000s)
	Summary of the posterior distribution for the fixed effects.
	The hypothesis H1.1.2a and H1.1.3a were not analyzed because of lack of availability of data in the response variable (GENT_TIME2 and GENT_TIME23, respectively).
	Hypothesis 3 - Composite gentrification score for the tract for time period 3 (most recent period, roughly representative of changes in the 2010s).
	Summary of the posterior distribution for the fixed effects.
		Variable description	mean	sd	0.025quant	0.5quant	0.975quant	mode	p
	(Intercept)		0.0397	0.0029	0.0340	0.0397	0.0455	0.0397
	CH_GSAB_PRE3	Total green space area, roughly 2010s	10037	0.1161	0.7743	10037	12328	10037	1
	CENTER	Distance to city center from the centroid of the tract	-0.0054	0.0008	-0.0070	-0.0054	-0.0039	-0.0054	0
	Hypothesis 2 Composite gentrification score for the tract beginning the first year of time period 2 and ending the last year of time period 3
	Summary of the posterior distribution for the fixed effects.
	The hypothesis H2.1.2a and H2.1.3a were not analyzed because of lack of availability of data in the response variable (DEV_TIME2 and DEV_TIME23, respectively).
11. Denver – Sustained green gentrification throughout the study period
	Hypothesis 1 - Composite gentrification score for the tract for time period 2 (second earliest period, roughly representative of changes in the 2000s)
	Summary of the posterior distribution for the fixed effects.
		Variable description	mean	sd	0.025quant	0.5quant	0.975quant	mode	p
	(Intercept)		0.335194	0.044474	0.247441	0.335294	0.422308	0.335494
	CH_GSAB_PRE2	Total green space area, roughly 2000s	25552443	7004014	11700399	25579671	39239620	25633267	0.9998
	NEWTRANSITB_PRE2	Number of public transit stops added, roughly 2000s	0.633832	0.192372	0.255375	0.633899	1011542	0.634043	0.9994
	CENTER	Distance to city center from the centroid of the tract	-0.018262	0.003691	-0.025334	-0.018328	-0.010792	-0.018455	0.0000
	TRACTDENSITY_2010	People per square kilometer in the tract in the year 2010	-0.000024	0.000009	-0.000042	-0.000024	-0.000005	-0.000024	0.0060
	Hypothesis 3 - Composite gentrification score for the tract for time period 3 (most recent period, roughly representative of changes in the 2010s).
	Summary of the posterior distribution for the fixed effects.
		Variable description	mean	sd	0.025quant	0.5quant	0.975quant	mode	p
	(Intercept)		0.1655	0.0113	0.1432	0.1655	0.1877	0.1655
	CH_GSAB_PRE3	Total green space area, roughly 2010s	-47204	73915	-192717	-47249	98373	-47334	0.2581
	Hypothesis 2 Composite gentrification score for the tract beginning the first year of time period 2 and ending the last year of time period 3
	Summary of the posterior distribution for the fixed effects.
		Variable description	mean	sd	0.025quant	0.5quant	0.975quant	mode	p
	(Intercept)		0.175400	0.010982	0.153684	0.175400	0.197086	0.175400
	CH_GSAB_PRE2	Total green space area, roughly 2000s	13706424	2691833	8374964	13709471	19013752	13715977	10000
	NEWTRANSITB_PRE2	Number of public transit stops added, roughly 2000s	0.295313	0.073675	0.149636	0.295302	0.440819	0.295289	0.9999
	CENTER	Distance to city center from the centroid of the tract	-0.013515	0.001225	-0.015936	-0.013516	-0.011096	-0.013516	0.0000
12. Detroit – Green gentrification only in the later period
	Hypothesis 1 - Composite gentrification score for the tract for time period 2 (second earliest period, roughly representative of changes in the 2000s)
	Summary of the posterior distribution for the fixed effects.
		Variable description	mean	sd	0.025quant	0.5quant	0.975quant	mode	p
	(Intercept)		0.245803	0.017444	0.211528	0.245802	0.280051	0.245801
	CH_GSAB_PRE2	Total green space area, roughly 2000s	6853312	30396723	-52831668	6854402	66477760	6859177	0.5881
	DEV_TIME2	New residential buildings, roughly 2000s	0.003183	0.000831	0.001549	0.003183	0.004815	0.003183	0.9999
	PRE_1990_GREEN	Prior green coverage (in 1990)	-0.186438	0.043383	-0.271687	-0.186439	-0.101267	-0.186438	0.0000
	CENTER	Distance to city center from the centroid of the tract	-0.002484	0.000598	-0.003660	-0.002484	-0.001309	-0.002484	0.0000
	TRACTDENSITY_2010	People per square kilometer in the tract in the year 2010	-0.000021	0.000005	-0.000030	-0.000021	-0.000011	-0.000021	0.0000
	Hypothesis 3 - Composite gentrification score for the tract for time period 3 (most recent period, roughly representative of changes in the 2010s).
	Summary of the posterior distribution for the fixed effects.
		Variable description	mean	sd	0.025quant	0.5quant	0.975quant	mode	p
	(Intercept)		0.306391	0.023266	0.260679	0.306389	0.352068	0.306387
	CH_GSAB_PRE3	Total green space area, roughly 2010s	17561477	5758637	6240466	17563429	28860590	17567891	0.9988
	DEV_TIME3	New residential buildings, roughly 2010s	0.006808	0.002421	0.002050	0.006808	0.011562	0.006808	0.9974
	CENTER	Distance to city center from the centroid of the tract	-0.002383	0.000807	-0.003969	-0.002383	-0.000799	-0.002383	0.0016
	TRACTDENSITY_2010	People per square kilometer in the tract in the year 2010	-0.000031	0.000007	-0.000045	-0.000031	-0.000018	-0.000031	0.0000
	Hypothesis 2 Composite gentrification score for the tract beginning the first year of time period 2 and ending the last year of time period 3
	Summary of the posterior distribution for the fixed effects.
		Variable description	mean	sd	0.025quant	0.5quant	0.975quant	mode	p
	(Intercept)		0.190491	0.010993	0.168882	0.190490	0.212088	0.190487
	CH_GSAB_PRE2	Total green space area, roughly 2000s	9872540	28770542	-46642775	9880890	66290066	9900239	0.6333
	DEV_TIME23	New residential buildings, roughly beginning last year of time period 2 and first year of time period 3	0.003791	0.000696	0.002421	0.003791	0.005159	0.003791	10000
	PRE_1990_GREEN	Prior green coverage (in 1990)	-0.087570	0.027310	-0.141264	-0.087570	-0.033928	-0.087569	0.0007
	CENTER	Distance to city center from the centroid of the tract	-0.002640	0.000378	-0.003382	-0.002640	-0.001898	-0.002639	0.0000
	TRACTDENSITY_2010	People per square kilometer in the tract in the year 2010	-0.000018	0.000003	-0.000025	-0.000018	-0.000012	-0.000018	0.0000
13. Dublin – No clear indicator of green gentrification
	Hypothesis 1 - Composite gentrification score for the tract for time period 2 (second earliest period, roughly representative of changes in the 2000s)
	Summary of the posterior distribution for the fixed effects.
		Variable description	mean	sd	0.025quant	0.5quant	0.975quant	mode	p
	(Intercept)		0.0262	0.0035	0.0193	0.0262	0.0330	0.0262
	CH_GSAB_PRE2	Total green space area, roughly 2000s	11691	72722	-131395	11695	154603	11709	0.5628
	Hypothesis 3 - Composite gentrification score for the tract for time period 3 (most recent period, roughly representative of changes in the 2010s).
	Summary of the posterior distribution for the fixed effects.
		Variable description	mean	sd	0.025quant	0.5quant	0.975quant	mode	p
	(Intercept)		0.0299	0.0023	0.0254	0.0299	0.0344	0.0299
	CH_GSAB_PRE3	Total green space area, roughly 2010s	0.2902	0.5667	-0.8279	0.2902	14068	0.2902	0.697
	Hypothesis 2 Composite gentrification score for the tract beginning the first year of time period 2 and ending the last year of time period 3
	Summary of the posterior distribution for the fixed effects.
		Variable description	mean	sd	0.025quant	0.5quant	0.975quant	mode	p
	(Intercept)		0.0235	0.0018	0.0199	0.0235	0.0272	0.0235
	CH_GSAB_PRE2	Total green space area, roughly 2000s	14776	39328	-62901	14780	92332	14793	0.6475
14. Edinburgh – Green gentrification in the early period only
	Hypothesis 1 - Composite gentrification score for the tract for time period 2 (second earliest period, roughly representative of changes in the 2000s)
	Summary of the posterior distribution for the fixed effects.
		Variable description	mean	sd	0.025quant	0.5quant	0.975quant	mode	p
	(Intercept)		0.0070	0.0009	0.0052	0.0070	0.0088	0.0070
	CH_GSAB_PRE2	Total green space area, roughly 2000s	0.9595	0.4209	0.1323	0.9594	17860	0.9594	0.9884
	DEV_TIME2	New residential buildings, roughly 2000s	0.0004	0.0001	0.0003	0.0004	0.0005	0.0004	10000
	Hypothesis 3 - Composite gentrification score for the tract for time period 3 (most recent period, roughly representative of changes in the 2010s).
	Summary of the posterior distribution for the fixed effects.
	The hypothesis H1.1.2b (for model 1.1.2.b) and 1.1.2c (for model 1.1.3.a) were not analyzed because of lack of availability of data in the response variable (GENT_TIME3 and GENT_TIME23, respectively).
	Hypothesis 2 Composite gentrification score for the tract beginning the first year of time period 2 and ending the last year of time period 3
	Summary of the posterior distribution for the fixed effects.
	The hypothesis H1.1.2b (for model 1.1.2.b) and 1.1.2c (for model 1.1.3.a) were not analyzed because of lack of availability of data in the response variable (GENT_TIME3 and GENT_TIME23, respectively).
15. Louisville – Sustained green gentrification throughout the study period
	Hypothesis 1 - Composite gentrification score for the tract for time period 2 (second earliest period, roughly representative of changes in the 2000s)
	Summary of the posterior distribution for the fixed effects - (final spatial model).
		Variable description	mean	sd	0.025quant	0.5quant	0.975quant	mode	p
	(Intercept)		0.142847	0.005349	0.132133	0.142841	0.153585	0.142828
	CH_GSAB_PRE2	Total green space area, roughly 2000s	9893577	5721929	-1639231	9921201	21271579	9978058	0.9563
	Hypothesis 3 - Composite gentrification score for the tract for time period 3 (most recent period, roughly representative of changes in the 2010s).
	Summary of the posterior distribution for the fixed effects - (final spatial model).
		Variable description	mean	sd	0.025quant	0.5quant	0.975quant	mode	p
	(Intercept)		0.1455	0.0087	0.1284	0.1455	0.1626	0.1455
	CH_GSAB_PRE3	Total green space area, roughly 2010s	22310	31462	-39546	22311	84103	22314	0.7605
	Hypothesis 2 Composite gentrification score for the tract beginning the first year of time period 2 and ending the last year of time period 3
	Summary of the posterior distribution for the fixed effects - (final spatial model).
		Variable description	mean	sd	0.025quant	0.5quant	0.975quant	mode	p
	(Intercept)		0.094967	0.004108	0.086848	0.094965	0.103079	0.094963
	CH_GSAB_PRE2	Total green space area, roughly 2000s	9377863	4430451	0.606777	9383037	18109441	9394617	0.9816
16. Lyon – No clear indicator of green gentrification
	Hypothesis 1 - Composite gentrification score for the tract for time period 2 (second earliest period, roughly representative of changes in the 2000s)
	Summary of the posterior distribution for the fixed effects - (final spatial model).
		Variable description	mean	sd	0.025quant	0.5quant	0.975quant	mode	p
	(Intercept)		0.0505	0.0047	0.0412	0.0505	0.0598	0.0505
	CH_GSAB_PRE2	Total green space area, roughly 2000s	-0.2154	0.4014	-10103	-0.2154	0.5782	-0.2154	0.2898
	Hypothesis 3 - Composite gentrification score for the tract for time period 3 (most recent period, roughly representative of changes in the 2010s).
	Summary of the posterior distribution for the fixed effects - (final spatial model).
	The hypothesis H1.1.2b (for model 1.1.2.b) and 1.1.2c (for model 1.1.3.a) were not analyzed because of lack of availability of data in the response variable (GENT_TIME3 and GENT_TIME23, respectively).
	Hypothesis 2 Composite gentrification score for the tract beginning the first year of time period 2 and ending the last year of time period 3
	Summary of the posterior distribution for the fixed effects - (final spatial model).
	The hypothesis H1.1.2b (for model 1.1.2.b) and 1.1.2c (for model 1.1.3.a) were not analyzed because of lack of availability of data in the response variable (GENT_TIME3 and GENT_TIME23, respectively).
17. Milwaukee – Sustained green gentrification throughout the study period with no impact on recent gentrification
	Hypothesis 1 - Composite gentrification score for the tract for time period 2 (second earliest period, roughly representative of changes in the 2000s)
	Summary of the posterior distribution for the fixed effects.
		Variable description	mean	sd	0.025quant	0.5quant	0.975quant	mode	p
	(Intercept)		0.241856	0.012072	0.217889	0.241857	0.265778	0.241859
	CH_GSAB_PRE2	Total green space area, roughly 2000s	7222621	5697944	-4109651	7232928	18482831	7255481	0.8996
	CENTER	Distance to city center from the centroid of the tract	-0.011305	0.000902	-0.013094	-0.011305	-0.009517	-0.011305	0.0000
	TRACTDENSITY_2010	People per square kilometer in the tract in the year 2010	-0.000013	0.000002	-0.000016	-0.000013	-0.000009	-0.000013	0.0000
	Hypothesis 3 - Composite gentrification score for the tract for time period 3 (most recent period, roughly representative of changes in the 2010s).
	Summary of the posterior distribution for the fixed effects.
		Variable description	mean	sd	0.025quant	0.5quant	0.975quant	mode	p
	(Intercept)		0.1489	0.0060	0.1371	0.1489	0.1608	0.1489
	CH_GSAB_PRE3	Total green space area, roughly 2010s	227879	112549	0.5539	228193	448297	228862	0.9777
	Hypothesis 2 Composite gentrification score for the tract beginning the first year of time period 2 and ending the last year of time period 3
	Summary of the posterior distribution for the fixed effects.
		Variable description	mean	sd	0.025quant	0.5quant	0.975quant	mode	p
	(Intercept)		0.168153	0.008553	0.151078	0.168152	0.185211	0.168153
	CH_GSAB_PRE2	Total green space area, roughly 2000s	1001814	4070888	-7124559	1002800	9113956	1005245	0.6008
	CENTER	Distance to city center from the centroid of the tract	-0.007494	0.000639	-0.008770	-0.007494	-0.006220	-0.007494	0.0000
	TRACTDENSITY_2010	People per square kilometer in the tract in the year 2010	-0.000010	0.000001	-0.000012	-0.000010	-0.000007	-0.000010	0.0000
18. Montreal – Green gentrification only in the later period
	Hypothesis 1 - Composite gentrification score for the tract for time period 2 (second earliest period, roughly representative of changes in the 2000s)
	Summary of the posterior distribution for the fixed effects.
		Variable description	mean	sd	0.025quant	0.5quant	0.975quant	mode	p
	(Intercept)		0.0899	0.0028	0.0843	0.0899	0.0955	0.0899
	CH_GSAB_PRE2	Total green space area, roughly 2000s	-0.4654	0.4967	-14414	-0.4654	0.5099	-0.4654	0.1731
	Hypothesis 3 - Composite gentrification score for the tract for time period 3 (most recent period, roughly representative of changes in the 2010s).
	Summary of the posterior distribution for the fixed effects.
		Variable description	mean	sd	0.025quant	0.5quant	0.975quant	mode	p
	(Intercept)		0.1424	0.0050	0.1325	0.1424	0.1523	0.1424
	CH_GSAB_PRE3	Total green space area, roughly 2010s	25457	18154	-10209	25457	61090	25458	0.9193
	Hypothesis 2 Composite gentrification score for the tract beginning the first year of time period 2 and ending the last year of time period 3
	Summary of the posterior distribution for the fixed effects.
		Variable description	mean	sd	0.025quant	0.5quant	0.975quant	mode	p
	(Intercept)		0.0880	0.0035	0.0811	0.0880	0.0949	0.0880
	CH_GSAB_PRE2	Total green space area, roughly 2000s	-0.4936	0.3484	11782	-0.4936	0.1904	-0.4936	0.0776
	CENTER	Prior green coverage (in 1990)
								-0.0017	0
			-0.0017	0.0003	-0.0023	-0.0017	0.0010
19. Nantes – Green gentrification only in the later period
	Hypothesis 1 - Composite gentrification score for the tract for time period 2 (second earliest period, roughly representative of changes in the 2000s)
	Summary of the posterior distribution for the fixed effects.
		Variable description	mean	sd	0.025quant	0.5quant	0.975quant	mode	p
	(Intercept)		0.0412	0.0113	0.0177	0.0412	0.0646	0.0412
	CH_GSAB_PRE2	Total green space area, roughly 2000s	-13142	0.6746	-27200	-13143	0.0918	-13145	0.9691
	CENTER	Distance to city center from the centroid of the tract	0.0235	0.0037	0.0158	0.0235	0.0312	0.0235	10000
	Hypothesis 3 - Composite gentrification score for the tract for time period 3 (most recent period, roughly representative of changes in the 2010s).
	Summary of the posterior distribution for the fixed effects.
		Variable description	mean	sd	0.025quant	0.5quant	0.975quant	mode	p
	(Intercept)		0.0415	0.0064	0.0289	0.0415	0.0542	0.0415
	CH_GSAB_PRE3	Total green space area, roughly 2010s	0.5969	0.5952	-0.5806	0.5969	17730	0.5969	0.8447
	Hypothesis 2 Composite gentrification score for the tract beginning the first year of time period 2 and ending the last year of time period 3
	Summary of the posterior distribution for the fixed effects.
		Variable description	mean	sd	0.025quant	0.5quant	0.975quant	mode	p
	(Intercept)		0.0152	0.0035	0.0078	0.0152	0.0227	0.0152
	CH_GSAB_PRE3	Total green space area, roughly 2010s	-0.1845	0.2067	-0.6290	-0.1845	0.2604	-0.1845	0.8675
	CENTER	Distance to city center from the centroid of the tract	0.0121	0.0011	0.0096	0.0121	0.0145	0.0121	10000
20. Philadelphia - Sustained green gentrification throughout the study period with no impact on recent gentrification
	Hypothesis 1 - Composite gentrification score for the tract for time period 2 (second earliest period, roughly representative of changes in the 2000s)
	Summary of the posterior distribution for the fixed effects.
		Variable description	mean	sd	0.025quant	0.5quant	0.975quant	mode	p
	(Intercept)		0.1677	0.0113	0.1453	0.1677	0.1900	0.1677
	CH_GSAB_PRE2	Total green space area, roughly 2000s	76167	101796	-124608	76277	276117	76521	0.7736
	DEV_TIME2	New residential buildings, roughly 2000s	0.0058	0.0007	0.0045	0.0058	0.0071	0.0058	10000
	CENTER	Distance to city center from the centroid of the tract	-0.0075	0.0011	-0.0097	-0.0075	-0.0054	-0.0075	0.0000
	Hypothesis 3 - Composite gentrification score for the tract for time period 3 (most recent period, roughly representative of changes in the 2010s).
	Summary of the posterior distribution for the fixed effects - (final spatial model).
		Variable description	mean	sd	0.025quant	0.5quant	0.975quant	mode	p
	(Intercept)		0.2745	0.0156	0.2437	0.2745	0.3051	0.2745
	CH_GSAB_PRE3	Total green space area, roughly 2010s	-99247	26610	-151736	-99265	-46741	-99300
									0.0002
	DEV_TIME3	New residential buildings, roughly 2010s	0.0095	0.0009	0.0078	0.0095	0.0112	0.0095
									0
	CENTER	Distance to city center from the centroid of the tract	-0.0091	0.0014	-0.0118	-0.0091	-0.0064	-0.0091
									0
	Hypothesis 2 Composite gentrification score for the tract beginning the first year of time period 2 and ending the last year of time period 3
	Summary of the posterior distribution for the fixed effects.
		Variable description	mean	sd	0.025quant	0.5quant	0.975quant	mode	p
	(Intercept)		0.1303	0.0068	0.1169	0.1303	0.1437	0.1303
	CH_GSAB_PRE2	Total green space area, roughly 2000s	79164	62191	-43803	79236	201565	79394	0.8993
	DEV_TIME23	New residential buildings, roughly beginning last year of time period 2 and first year of time period 3	0.0086	0.0004	0.0078	0.0086	0.0095	0.0086	10000
	CENTER	Distance to city center from the centroid of the tract	-0.0073	0.0007	-0.0086	-0.0073	-0.0060	-0.0073	0.0000
21. Portland – No clear indication of green gentrification
	Hypothesis 1 - Composite gentrification score for the tract for time period 2 (second earliest period, roughly representative of changes in the 2000s)
	Summary of the posterior distribution for the fixed effects.
		Variable description	mean	sd	0.025quant	0.5quant	0.975quant	mode	p
	(Intercept)		0.1259	0.0023	0.1209	0.1259	0.1309	0.1259
	CH_GSAB_PRE2	Total green space area, roughly 2000s	-38262	0.7684	-54824	-38274	-21619	-38281	0.001
	CENTER	Distance to city center from the centroid of the tract	-0.0049	0.0002	-0.0053	-0.0049	-0.0045	-0.0049	0.000
	Hypothesis 3 - Composite gentrification score for the tract for time period 3 (most recent period, roughly representative of changes in the 2010s).
	Summary of the posterior distribution for the fixed effects - (final spatial model).
		Variable description	mean	sd	0.025quant	0.5quant	0.975quant	mode	p
	(Intercept)		0.0839	0.0088	0.0664	0.0839	0.1014	0.0839
	CH_GSAB_PRE3	Total green space area, roughly 2010s	-45675	26878	-99385	-45701	0.8131	-45750	0.0447
	DEV_TIME3	New residential buildings, roughly 2010s	0.0076	0.0011	0.0053	0.0076	0.0098	0.0076	10000
	Hypothesis 2 Composite gentrification score for the tract beginning the first year of time period 2 and ending the last year of time period 3
	Summary of the posterior distribution for the fixed effects.
		Variable description	mean	sd	0.025quant	0.5quant	0.975quant	mode	p
	(Intercept)		0.1074	0.0014	0.1046	0.1074	0.1103	0.1074
	CH_GSAB_PRE2	Total green space area, roughly 2000s	-45284	0.4664	-54870	-45288	-35673	-45290	0
	CENTER	Distance to city center from the centroid of the tract	-0.0046	0.0001	-0.0048	-0.0046	-0.0043	-0.0046	0
22.. San Francisco - Sustained green gentrification throughout the study period with no impact on recent gentrification
	Hypothesis 1 - Composite gentrification score for the tract for time period 2 (second earliest period, roughly representative of changes in the 2000s)
	Summary of the posterior distribution for the fixed effects.
		Variable description	mean	sd	0.025quant	0.5quant	0.975quant	mode	p
	(Intercept)		0.055196	0.002588	0.049856	0.055195	0.060542	0.055194
	CH_GSAB_PRE2	Total green space area, roughly 2000s	2401907	2007365	-1746382	2403731	6540933	2406557	0.8985
	NEWTRANSITB_PRE2	Number of public transit stops added, roughly 2000s	0.125940	0.019054	0.086607	0.125938	0.165291	0.125939	10000
	PRE_1990_GREEN	Prior green coverage (in 1990)	-0.025529	0.003823	-0.033423	-0.025528	-0.017634	-0.025527	0.0000
	Hypothesis 3 - Composite gentrification score for the tract for time period 3 (most recent period, roughly representative of changes in the 2010s).
	Summary of the posterior distribution for the fixed effects - (final spatial model).
		Variable description	mean	sd	0.025quant	0.5quant	0.975quant	mode	p
	(Intercept)		0.1123	0.007	0.0985	0.1123	0.1261	0.1123
	CH_GSAB_PRE3	Total green space area, roughly 2010s	0.0191	20023	-393345	0.0186	393365	0.0193	0.4992
	Hypothesis 2 Composite gentrification score for the tract beginning the first year of time period 2 and ending the last year of time period 3
	Summary of the posterior distribution for the fixed effects.
		Variable description	mean	sd	0.025quant	0.5quant	0.975quant	mode	p
	(Intercept)		0.054871	0.004934	0.045098	0.054870	0.064632	0.054869
	CH_GSAB_PRE2	Total green space area, roughly 2000s	4313102	2686562	-1012002	4314200	9624019	4316809	0.9457
	CENTER	Distance to city center from the centroid of the tract	-0.004951	0.000846	-0.006628	-0.004951	-0.003277	-0.004951	0.0000
23. Seattle - Sustained green gentrification throughout the study period
	Hypothesis 1 - Composite gentrification score for the tract for time period 2 (second earliest period, roughly representative of changes in the 2000s)
	Summary of the posterior distribution for the fixed effects.
		Variable description	mean	sd	0.025quant	0.5quant	0.975quant	mode	p
	(Intercept)		0.070821	0.003346	0.064238	0.070821	0.077397	0.070821
	CH_GSAB_PRE2	Total green space area, roughly 2000s	4674098	1547916	1628763	4674152	7715961	4674400	0.9986
	DEV_TIME2	New residential buildings, roughly 2000s	0.006900	0.001263	0.004415	0.006900	0.009382	0.006900	10000
	Hypothesis 3 - Composite gentrification score for the tract for time period 3 (most recent period, roughly representative of changes in the 2010s).
	Summary of the posterior distribution for the fixed effects - (final spatial model).
		Variable description	mean	sd	0.025quant	0.5quant	0.975quant	mode	p
	(Intercept)		0.1560	0.0097	0.1370	0.1560	0.1751	0.1560
	CH_GSAB_PRE3	Total green space area, roughly 2010s	81066	96735	-109154	81100	270906	81180	0.7988
	CENTER	Distance to city center from the centroid of the tract	-0.0022	0.0005	-0.0031	-0.0022	-0.0013	-0.0022	0.0000
	Hypothesis 2 Composite gentrification score for the tract beginning the first year of time period 2 and ending the last year of time period 3
	Summary of the posterior distribution for the fixed effects - (final spatial model).
		Variable description	mean	sd	0.025quant	0.5quant	0.975quant	mode	p
	(Intercept)		0.053917	0.006860	0.040420	0.053916	0.067399	0.053916
	CH_GSAB_PRE2	Total green space area, roughly 2000s	2375917	1140597	0.131809	2375913	4617504	2376005	0.9809
	DEV_TIME23	New residential buildings, roughly beginning last year of time period 2 and first year of time period 3	0.003613	0.000815	0.002009	0.003613	0.005214	0.003613	10000
	CENTER	Distance to city center from the centroid of the tract	-0.001003	0.000252	-0.001500	-0.001003	-0.000507	-0.001003	0.0001
	TRACTDENSITY_2010	People per square kilometer in the tract in the year 2010	0.000005	0.000001	0.000003	0.000005	0.000007	0.000005	10000
24. Sheffield - No clear indication of green gentrification
	Hypothesis 1 - Composite gentrification score for the tract for time period 2 (second earliest period, roughly representative of changes in the 2000s)
	Summary of the posterior distribution for the fixed effects.
		Variable description	mean	sd	0.025quant	0.5quant	0.975quant	mode	p
	(Intercept)		0.0191	0.0021	0.0149	0.0191	0.0233	0.0191
	CH_GSAB_PRE2	Total green space area, roughly 2000s	-39561	36850	-111979	-39565	32804	-39569	0.1401
	NEWTRANSITB_PRE2	Number of public transit stops added, roughly 2000s	0.0378	0.0129	0.0124	0.0378	0.0633	0.0379	0.9981
	DEV_TIME2	New residential buildings, roughly 2000s	0.0010	0.0002	0.0007	0.0010	0.0014	0.0010	10000
	Hypothesis 3 - Composite gentrification score for the tract for time period 3 (most recent period, roughly representative of changes in the 2010s).
	Summary of the posterior distribution for the fixed effects - (final spatial model).
	The hypothesis H1.1.2b (for model 1.1.2.b) and 1.1.2c (for model 1.1.3.a) were not analyzed because of lack of availability of data in the response variable (GENT_TIME3 and GENT_TIME23, respectively).
	Hypothesis 2 Composite gentrification score for the tract beginning the first year of time period 2 and ending the last year of time period 3
	Summary of the posterior distribution for the fixed effects - (final spatial model).
	The hypothesis H1.1.2b (for model 1.1.2.b) and 1.1.2c (for model 1.1.3.a) were not analyzed because of lack of availability of data in the response variable (GENT_TIME3 and GENT_TIME23, respectively).
25. Valencia – No clear indication of green gentrification
	Hypothesis 1 - Composite gentrification score for the tract for time period 2 (second earliest period, roughly representative of changes in the 2000s)
	Summary of the posterior distribution for the fixed effects.
		Variable description	mean	sd	0.025quant	0.5quant	0.975quant	mode	p
	(Intercept)		0.011691	0.001174	0.009385	0.011691	0.013994	0.011691
	CH_GSAB_PRE2	Total green space area, roughly 2000s	-0.023820	0.018745	-0.060643	-0.023821	0.012966	-0.023820	0.1012
	DEV_TIME2	New residential buildings, roughly 2000s	0.005859	0.001714	0.002491	0.005859	0.009224	0.005859	0.9997
	Hypothesis 3 - Composite gentrification score for the tract for time period 3 (most recent period, roughly representative of changes in the 2010s).
	Summary of the posterior distribution for the fixed effects - (final spatial model).
	The hypothesis H1.1.2b (for model 1.1.2.b) and 1.1.2c (for model 1.1.3.a) were not analyzed because of lack of availability of data in the response variable (GENT_TIME3 and GENT_TIME23, respectively).
	Hypothesis 2 Composite gentrification score for the tract beginning the first year of time period 2 and ending the last year of time period 3
	Summary of the posterior distribution for the fixed effects - (final spatial model).
	The hypothesis H1.1.2b (for model 1.1.2.b) and 1.1.2c (for model 1.1.3.a) were not analyzed because of lack of availability of data in the response variable (GENT_TIME3 and GENT_TIME23, respectively).
26. Vancouver - Sustained green gentrification throughout the study period with no impact on recent gentrification
	Hypothesis 1 - Composite gentrification score for the tract for time period 2 (second earliest period, roughly representative of changes in the 2000s)
	Summary of the posterior distribution for the fixed effects.
		Variable description	mean	sd	0.025quant	0.5quant	0.975quant	mode	p
	(Intercept)		0.0954	0.0119	0.0721	0.0954	0.1187	0.0954
	CH_GSAB_PRE2	Total green space area, roughly 2000s	36890	26175	-14607	36892	88331	36897	36890
	CENTER	Distance to city center from the centroid of the tract	-0.0071	0.0020	-0.0111	-0.0071	-0.0031	-0.0071	-0.0071
	Hypothesis 3 - Composite gentrification score for the tract for time period 3 (most recent period, roughly representative of changes in the 2010s).
	Summary of the posterior distribution for the fixed effects - (final spatial model).
		Variable description	mean	sd	0.025quant	0.5quant	0.975quant	mode	p
	(Intercept)		0.1430	0.0118	0.1198	0.1430	0.1661	0.1430
	CH_GSAB_PRE3	Total green space area, roughly 2010s	-77529	173151	-417356	-77745	263148	-78178	0.3247
	Hypothesis 2 Composite gentrification score for the tract beginning the first year of time period 2 and ending the last year of time period 3
	Summary of the posterior distribution for the fixed effects - (final spatial model).
		Variable description	mean	sd	0.025quant	0.5quant	0.975quant	mode	p
	(Intercept)		0.0982208	0.0103433	0.0777949	0.0982200	0.1186270	0.0982193
	CH_GSAB_PRE2	Total green space area, roughly 2000s	54011900	16136386	22135303	54014864	85836506	54023066	0.9993742
	CENTER	Distance to city center from the centroid of the tract	-0.0061997	0.0014041	-0.0089730	-0.0061997	-0.0034298	-0.0061994	0.0000152
	TRACTDENSITY_2010	People per square kilometer in the tract in the year 2010	-0.0000023	0.0000006	-0.0000035	-0.0000023	-0.0000011	-0.0000023	0.0001216
27. Vienna
	Hypothesis 1 - Composite gentrification score for the tract for time period 2 (second earliest period, roughly representative of changes in the 2000s)
	Summary of the posterior distribution for the fixed effects.
		Variable description	mean	sd	0.025quant	0.5quant	0.975quant	mode	p
	(Intercept)		0.0088	0.0007	0.0074	0.0088	0.0103	0.0088
	CH_GSAB_PRE2	Total green space area, roughly 2000s	0.8041	0.3635	0.0938	0.8029	15206	0.8004	0.9868
	DEV_TIME2	New residential buildings, roughly 2000s	0.0213	0.0026	0.0162	0.0213	0.0263	0.0213	10000
	Hypothesis 3 - Composite gentrification score for the tract for time period 3 (most recent period, roughly representative of changes in the 2010s).
	Summary of the posterior distribution for the fixed effects - (final spatial model).
	The hypothesis H1.1.2b (for model 1.1.2.b) and 1.1.2c (for model 1.1.3.a) were not analyzed because of lack of availability of data in the response variable (GENT_TIME3 and GENT_TIME23, respectively).
	Hypothesis 2 Composite gentrification score for the tract beginning the first year of time period 2 and ending the last year of time period 3
	Summary of the posterior distribution for the fixed effects - (final spatial model).
	The hypothesis H1.1.2b (for model 1.1.2.b) and 1.1.2c (for model 1.1.3.a) were not analyzed because of lack of availability of data in the response variable (GENT_TIME3 and GENT_TIME23, respectively).
28. Washington D.C. - Sustained green gentrification throughout the study period with no impact on recent gentrification
	Hypothesis 1 - Composite gentrification score for the tract for time period 2 (second earliest period, roughly representative of changes in the 2000s)
	Summary of the posterior distribution for the fixed effects.
		Variable description	mean	sd	0.025quant	0.5quant	0.975quant	mode	p
	(Intercept)		0.255183	0.021689	0.212300	0.255184	0.298002	0.255186
	CH_GSAB_PRE2	Total green space area, roughly 2000s	2750009	8815165	-14677985	2755721	20124084	2768713	0.6235
	NEWTRANSITB_PRE2	Number of public transit stops added, roughly 2000s	1065925	0.222003	0.626993	1065926	1504205	1065951	10000
	CENTER	Distance to city center from the centroid of the tract	-0.090643	0.023385	-0.136881	-0.090642	-0.044479	-0.090638	0.0001
	PRE_1990_GREEN	Prior green coverage (in 1990)	-0.023965	0.003427	-0.030739	-0.023966	-0.017198	-0.023967	0.0000
	Hypothesis 3 - Composite gentrification score for the tract for time period 3 (most recent period, roughly representative of changes in the 2010s).
	Summary of the posterior distribution for the fixed effects - (final spatial model).
		Variable description	mean	sd	0.025quant	0.5quant	0.975quant	mode	p
	(Intercept)		0.2709699	0.0297322	0.2122691	0.2709715	0.3295800	0.2709778
	CH_GSAB_PRE3	Total green space area, roughly 2010s	41168133	98159963	-152665083	41250484	234315247	41436917	0.6635
	PRE_1990_GREEN	Prior green coverage (in 1990)	-0.0830677	0.0231392	-0.1287476	-0.0830681	-0.0374499	-0.0830667	0.0003
	CENTER	Distance to city center from the centroid of the tract	-0.0221695	0.0037526	-0.0295761	-0.0221701	-0.0147702	-0.0221710	0.0000
	TRACTDENSITY_2010	People per square kilometer in the tract in the year 2010	-0.0000044	0.0000021	-0.0000085	-0.0000044	-0.0000003	-0.0000044	0.0172
	Hypothesis 2 Composite gentrification score for the tract beginning the first year of time period 2 and ending the last year of time period 3
	Summary of the posterior distribution for the fixed effects - (final spatial model).
		Variable description	mean	sd	0.025quant	0.5quant	0.975quant	mode	p
	(Intercept)		0.208801	0.016356	0.176322	0.208802	0.241216	0.208806
	CH_GSAB_PRE2	Total green space area, roughly 2000s	4456241	6763124	-8985118	4465356	17828968	4486189	0.7499
	NEWTRANSITB_PRE2	Number of public transit stops added, roughly 2000s	0.957883	0.167409	0.625452	0.957890	1289672	0.957921	10000
	CENTER	Distance to city center from the centroid of the tract	-0.088120	0.017637	-0.123145	-0.088118	-0.053169	-0.088111	0.0000
	PRE_1990_GREEN	Prior green coverage (in 1990)	-0.021352	0.002586	-0.026485	-0.021353	-0.016224	-0.021354	0.0000
